# Supplementary material for: An eGFP-Col4a2 mouse model reveals basement membrane dynamics underlying hair follicle morphogenesis
Source: J Cell Biol. 2024 Dec 10;224(2):e202404003. doi: 10.1083/jcb.202404003 (PMC11629887; doi:10.1083/jcb.202404003)
Supplement: Table S1 — lists key resources used in this study. [file jcb_202404003_tables1.xlsx]

## Sheet: Sheet1
Supplementary Table 1.
Key resources used in this study.
REAGENT or RESOURCE
Antibodies	Source	Identifier	Application	Concentration
Goat anti-Collagen Type IV Ab	Millipore	AB769	Immunohistochemistry	1:500
Guinea pig anti-Keratin 14 Ab	Progen	GP-CK14	Immunohistochemistry	1:500
Rabit anti-GFP Ab	MBL	598	Immunohistochemistry	1:500
Rat anti-Perlecan Ab [A7L6]	Millipore	MAB1948	Immunohistochemistry	1:100
Rat anti-Collagen Type IV alpha2 Ab [H22]	Shigei Med. Res. Institute	in house	Immunohistochemistry	1:20
DAPI	Doujin Kagaku	D523	Immunohistochemistry	1:2000
Alexa Fluor® 488-conjugated Donkey anti-Rabbit IgG	Life Technologies	A21206	Immunohistochemistry	1:1000
Alexa Fluor® 555-conjugated Donkey anti-Goat IgG (H+L)	Life Technologies	A21432	Immunohistochemistry	1:1000
Alexa Fluor® 555-conjugated Goat anti-Rat IgG (H+L)	Life Technologies	A21434	Immunohistochemistry	1:1000
Alexa Fluor® 647-conjugated Goat anti-Guinea Pig IgG (H+L)	Life Technologies	A21450	Immunohistochemistry	1:1000
Alexa Fluor® 647-conjugated Donkey anti-Goat IgG (H+L)	Life Technologies	A21447	Immunohistochemistry	1:1000
Click-iT™ Plus EdU Cell Proliferation Kit for Imaging, Alexa Fluor™ 647 dye	Thermo Fisher Scientific	C10640	EdU assay	1:10
Cy3-conjugated Mouse anti-GFAP IgG1	Sigma	C9205	Immunohistochemistry	1:400
Experimental Models: Organisms/Strains	Source	Identifier
Mouse: C57BL/6	SLC, Inc.	C57BL/6NCrSlc
Mouse: Col4a2-eGFP	RIKEN BDR	Accession No.CDB0100E
Mouse: Col4a2-mKikGR	RIKEN BDR	Accession No.CDB0126E
Mouse: FVB/NJcl	CLEA Japan	FVB/NJcl
Mouse: mTmG	The Jackson Laboratories	JAX stock #007576	RRID:IMSR_JAX:007576
Software and Algorithms	Source	Version
GraphPad Prism	GraphPad	Version 9.5.1
ImageJ	https://imagej.net/software/imagej/	Version 1.53	doi:10.1038/nmeth.2089
Imaris	Bitplane	Version 8.4.2
Illustrator	Adobe	Version 24.1
Photshop	Adobe	Version 27.2
