# Supplementary material for: An eGFP-Col4a2 mouse model reveals basement membrane dynamics underlying hair follicle morphogenesis
Source: J Cell Biol. 2024 Dec 10;224(2):e202404003. doi: 10.1083/jcb.202404003 (PMC11629887; doi:10.1083/jcb.202404003)
Supplement: Data S1 — includes raw data used for quantification in this study. [file jcb_202404003_datas1.xlsx]

## Sheet: Figure.2
	Fig. 2C								Fig. 2E					Fig. 2G					Fig. 2I-J
	Control
		Raw data (µm)			Change in BM length (%) ((7 h - 0 h)/0 h)					Raw data (µm)					Raw data (number)		Percentage (EdU+/Hoechst+)			Raw data (µm)				Normalized length change (ratio relative to the initial length %)				Normalized length change (ratio relative to the cell displacement length %)
	S1-HF1	Tip	Lower stalk	Upper stalk	Tip	Lower stalk	Upper stalk		S1-HF1	Area	Length	Thickness		S1-HF1	EdU+	Hoechest+			S1-HF1	Upper stalk		Lower stalk		Upper stalk		Lower stalk		Lower stalk
	0 h	25.7	17.2	16.2					tip	3.316	5.939	0.558343		Tip	6	11	0.352941			Cell-reference point distance	BM length	Cell-reference point distance	BM length	Cell displacement	BM epansion	Cell displacement	BM epansion	BM expansion	BM expansion-subtracted difference
	7 h	33.6	17.8	13.3	0.307393	0.0348837	-0.179012		lower stalk	3.796	6.547	0.579808		Lower stalk	6	15	0.285714		0 h	10	16.1	31.2	34.5	-0.048	0.0372671	0.528846	0.371014	0.701555	0.298445
									junction/upper stalk	7.208	8.715	0.82708		Upper stalk	4	14	0.222222		9 h 30 min	9.52	16.7	47.7	47.3
	S1-HF2	Tip	Lower stalk	Upper stalk	Tip	Lower stalk	Upper stalk
	0 h	24.7	15.5	19.4					S1-HF2	Area	Length	Thickness		S1-HF2	EdU+	Hoechest+			S2-HF1	Upper stalk		Lower stalk		Upper stalk		Lower stalk		Normalized
	7 h	32	18.6	15	0.295547	0.2	-0.226804		tip	2.917	5.361	0.544115		Tip	7	8	0.466667			Cell-reference point distance	BM length	Cell-reference point distance	BM length	Cell displacement	BM epansion	Cell displacement	BM epansion	BM expansion	BM expansion-subtracted difference
									lower stalk	4.918	9.316	0.527909		Lower stalk	5	10	0.333333		0 h	12.6	10.6	19.8	22.5	0.126984	0.160377	0.505051	0.342222	0.6776	0.3224
	S1-HF3	Tip	Lower stalk	Upper stalk	Tip	Lower stalk	Upper stalk		junction/upper stalk	6.92	8.357	0.828048		Upper stalk	3	20	0.130435		9 h 30 min	14.2	12.3	29.8	30.2
	0 h	36.5	22.7	26.4
	7 h	40.6	24.3	22.1	0.112329	0.0704846	-0.162879		S1-HF3	Area	Length	Thickness		S1-HF3	EdU+	Hoechest+			S3-HF1	Upper stalk		Lower stalk		Upper stalk		Lower stalk		Normalized
									tip	3.63	6.679	0.543495		Tip	13	13	0.5			Cell-reference point distance	BM length	Cell-reference point distance	BM length	Cell displacement	BM epansion	Cell displacement	BM epansion	BM expansion	BM expansion-subtracted difference
	S2-HF1	Tip	Lower stalk	Upper stalk	Tip	Lower stalk	Upper stalk		lower stalk	2.805	4.251	0.659845		Lower stalk	16	20	0.444444		0 h	19.2	27.1	19	22.7	0.078125	-0.0885609	0.331579	0.198238	0.59786	0.40214
	0 h	25.168	19.3347	13.653					junction/upper stalk	8.003	8.991	0.890112		Upper stalk	4	33	0.108108		9 h 30 min	20.7	24.7	25.3	27.2
	7 h	34.4337	23.258	11.4903	0.368153	0.202917	-0.158402
									S1-HF4	Area	Length	Thickness		S2-HF1	EdU+	Hoechest+			S4-HF1	Upper stalk		Lower stalk		Upper stalk		Lower stalk		Normalized
	S3-HF1	Tip	Lower stalk	Upper stalk	Tip	Lower stalk	Upper stalk		tip	2.114	4.397	0.480782		Tip	8	6	0.571429			Cell-reference point distance	BM length	Cell-reference point distance	BM length	Cell displacement	BM epansion	Cell displacement	BM epansion	BM expansion	BM expansion-subtracted difference
	0 h	24.3593	21.986	11.441					lower stalk	3.076	5.962	0.515934		Lower stalk	4	8	0.333333		0 h	11.8	15.5	26.1	36	0.059322	-0.154839	0.222222	0.15	0.675	0.325
	7 h	34.165	26.112	9.691	0.402542	0.187665	-0.152959		junction/upper stalk	6.103	6.323	0.965206		Upper stalk	1	11	0.0833333		9 h 30 min	12.5	13.1	31.9	41.4
	S4-HF1	Tip	Lower stalk	Upper stalk	Tip	Lower stalk	Upper stalk		S2-HF1	Area	Length	Thickness		S2-HF2	EdU+	Hoechest+			S4-HF2	Upper stalk		Lower stalk		Upper stalk		Lower stalk		Normalized
	0 h	16.1603	30.3523	12.6543					tip	2.233	5.854	0.381449		Tip	6	11	0.352941			Cell-reference point distance	BM length	Cell-reference point distance	BM length	Cell displacement	BM epansion	Cell displacement	BM epansion	BM expansion	BM expansion-subtracted difference
	7 h	23.3027	37.2093	13.0977	0.441967	0.225913	0.0350341		lower stalk	2.646	5.245	0.50448		Lower stalk	9	11	0.45		0 h	9.17	16.2	27.5	28	0.145038	-0.179012	0.261818	0.189286	0.722966	0.277034
									junction/upper stalk	4.306	6.304	0.683058		Upper stalk	7	24	0.225806		9 h 30 min	10.5	13.3	34.7	33.3
	S5-HF1	Tip	Lower stalk	Upper stalk	Tip	Lower stalk	Upper stalk
	0 h	21.1547	23.7616	15.1772					S3-HF1	Area	Length	Thickness		S3-HF1	EdU+	Hoechest+			S5-HF1	Upper stalk		Lower stalk		Upper stalk		Lower stalk		Normalized
	7 h	26.2087	27.3858	14.771	0.238907	0.152523	-0.0267638		tip	5.012	6.815	0.735437		Tip	11	12	0.478261			Cell-reference point distance	BM length	Cell-reference point distance	BM length	Cell displacement	BM epansion	Cell displacement	BM epansion	BM expansion	BM expansion-subtracted difference
									lower stalk	2.418	5.442	0.444322		Lower stalk	15	10	0.6		0 h	11.8	13.2	23.6	28.1	-0.00847458	0.0530303	0.237288	0.142349	0.599898	0.400102
	S6-HF1	Tip	Lower stalk	Upper stalk	Tip	Lower stalk	Upper stalk		junction/upper stalk	5.188	6.113	0.848683		Upper stalk	3	27	0.1		9 h 30 min	11.7	13.9	29.2	32.1
	0 h	17	18.6	17.5
	7 h	19.6	20	14.2	0.152941	0.0752688	-0.188571		S3-HF2	Area	Length	Thickness		S3-HF2	EdU+	Hoechest+			S5-HF2	Upper stalk		Lower stalk		Upper stalk		Lower stalk		Normalized
									tip	3.072	6.268	0.490108		Tip	8	6	0.571429			Cell-reference point distance	BM length	Cell-reference point distance	BM length	Cell displacement	BM epansion	Cell displacement	BM epansion	BM expansion	BM expansion-subtracted difference
	S7-HF1	Tip	Lower stalk	Upper stalk	Tip	Lower stalk	Upper stalk		lower stalk	2.874	5.804	0.495176		Lower stalk	7	8	0.466667		0 h	9.89	13.9	18.3	24.5	-0.041456	-0.0431655	0.163934	0.134694	0.821633	0.178367
	0 h	42.7	30.4	29					junction/upper stalk	5.748	6.733	0.853706		Upper stalk	4	7	0.363636		9 h 30 min	9.48	13.3	21.3	27.8
	7 h	63.2	36.3	30.3	0.480094	0.194079	0.0448276
									S3-HF3	Area	Length	Thickness		S3-HF3	EdU+	Hoechest+
									tip	2.545	5.926	0.429463		Tip	3	8	0.272727
									lower stalk	3.872	6.508	0.59496		Lower stalk	5	10	0.333333
									junction/upper stalk	7.205	8.786	0.820055		Upper stalk	1	6	0.142857
									S3-HF4	Area	Length	Thickness		S4-HF1	EdU+	Hoechest+
	Note: 'S' in the sample name indicates skin explant, 'HF' indicates hair follicle and the numbers indicate the sample ID.								tip	2.506	5.133	0.488214		Tip	4	10	0.285714
									lower stalk	3.675	6.009	0.611583		Lower stalk	2	12	0.142857
									junction/upper stalk	7.451	7.764	0.959686		Upper stalk	0	6	0
									S3-HF5	Area	Length	Thickness		S4-HF2	EdU+	Hoechest+
									tip	4.353	6.181	0.704255		Tip	3	7	0.3
									lower stalk	3.738	6.052	0.617647		Lower stalk	1	7	0.125
									junction/upper stalk	4.968	6.501	0.76419		Upper stalk	2	7	0.222222
									S3-HF6	Area	Length	Thickness		S5-HF1	EdU+	Hoechest+
									tip	2.81	4.569	0.615014		Tip	9	17	0.346154
									lower stalk	3.363	6.041	0.556696		Lower stalk	10	12	0.454545
									junction/upper stalk	6.598	7.506	0.87903		Upper stalk	7	22	0.241379
									S3-HF7	Area	Length	Thickness		S5-HF2	EdU+	Hoechest+
									tip	4.076	5.14	0.792996		Tip	7	5	0.583333
									lower stalk	3.788	5.651	0.670324		Lower stalk	4	9	0.307692
									junction/upper stalk	6.474	7.896	0.819909		Upper stalk	7	13	0.35
									S3-HF8	Area	Length	Thickness		S5-HF3	EdU+	Hoechest+
									tip	2.418	5.674	0.426154		Tip	13	5	0.722222
									lower stalk	3.336	6.144	0.542969		Lower stalk	6	12	0.333333
									junction/upper stalk	7.468	7.262	1.02837		Upper stalk	4	15	0.210526
														S6-HF1	EdU+	Hoechest+
														Tip	7	11	0.388889
														Lower stalk	5	9	0.357143
														Upper stalk	2	19	0.0952381
														S6-HF2	EdU+	Hoechest+
														Tip	8	7	0.533333
														Lower stalk	4	7	0.363636
														Upper stalk	4	9	0.307692
														S6-HF3	EdU+	Hoechest+
														Tip	7	16	0.304348
														Lower stalk	13	13	0.5
														Upper stalk	3	13	0.1875
														S7-HF1	EdU+	Hoechest+
														Tip	14	2	0.875
														Lower stalk	7	16	0.304348
														Upper stalk	0	15	0
														S7-HF2	EdU+	Hoechest+
														Tip	7	14	0.333333
														Lower stalk	5	8	0.384615
														Upper stalk	6	14	0.3

## Sheet: Figure.3
	Fig. 3B-C
	S1-HF1	Raw fluorescent intensity (8bits)									Averaged FI			Normalized fluorescence intensity (%)				S2-HF1	Raw fluorescent intensity (8bits)									Averaged FI			Normalized fluorescence intensity (%)				S3-HF1	Raw fluorescent intensity (8bits)									Averaged FI			Normalized fluorescence intensity (%)
		Tip			Lower stalk			Follicular-interfollicular junction			Tip	Lower stalk	Follicular-interfollicular junction	Tip	Lower stalk	Follicular-interfollicular junction			Tip			Lower stalk			Follicular-interfollicular junction			Tip	Lower stalk	Follicular-interfollicular junction	Tip	Lower stalk	Follicular-interfollicular junction			Tip			Lower stalk			Follicular-interfollicular junction			Tip	Lower stalk	Follicular-interfollicular junction	Tip	Lower stalk
	Time (min)	z1	z2	z3	z1	z2	z3	z1	z2	z3								Time (min)	z1	z2	z3	z1	z2	z3	z1	z2	z3								Time (min)	z1	z2	z3	z1	z2	z3	z1	z2	z3
	Prebleaching	5.196	5.634	5.619	4.515	4.776	3.719	4.253	4.885	4.381	5.483	4.33667	4.50633					Prebleaching	1.881	2.005	2.15	3.121	2.308	2.448	2.218	1.999	2.009	2.012	2.62567	2.07533					Prebleaching	8.77	8.58	10.8	12.38	10.755	10.353	14.354	12.531	14.697	9.38333	11.1627	13.8607
	Postbleaching																	Postbleaching																	Postbleaching
	00:00:00	0.514	0.477	0.339	0.615	0.512	0.68	0.292	0.472	0.307	0.443333	0.602333	0.357	0	0	0		00:00:00	0.286	0.303	0.231	0.379	0.307	0.401	0.172	0.161	0.154	0.273333	0.362333	0.162333	0	0	0		00:00:00	1.107	1.299	1.296	1.442	1.061	1.237	0.711	0.677	0.599	1.234	1.24667	0.662333	0	0
	00:10:00	0.621	0.506	0.324	0.626	0.663	0.547	0.516	0.479	0.337	0.483667	0.612	0.444	0.00735607	0.00222905	0.0193062		00:10:00	0.319	0.332	0.446	0.363	0.424	0.368	0.252	0.308	0.162	0.365667	0.385	0.240667	0.0458913	0.00863273	0.0377449		00:10:00	1.569	1.877	1.152	1.501	1.41	1.241	0.626	0.648	0.673	1.53267	1.384	0.649	0.0318295	0.0123029
	00:20:00	0.437	0.52	0.47	0.641	0.521	0.529	0.502	0.47	0.529	0.475667	0.563667	0.500333	0.00589702	-0.00891622	0.0318071		00:20:00	0.41	0.504	0.53	0.371	0.36	0.369	0.229	0.305	0.183	0.481333	0.366667	0.239	0.10338	0.00165037	0.0369419		00:20:00	1.752	1.823	1.532	1.339	1.645	1.363	0.689	0.779	0.787	1.70233	1.449	0.751667	0.0499112	0.0181259
	00:30:00	0.637	0.852	0.862	0.861	0.834	0.62	0.649	0.348	0.786	0.783667	0.771667	0.594333	0.0620706	0.0390469	0.0526666		00:30:00	0.741	0.347	0.48	0.375	0.371	0.338	0.149	0.181	0.214	0.522667	0.361333	0.181333	0.123923	-0.000380856	0.00915516		00:30:00	2.226	2.088	2.225	1.637	1.376	1.8	0.766	0.587	0.75	2.17967	1.60433	0.701	0.100782	0.0320413
	00:40:00	0.611	0.569	0.498	0.828	0.886	0.802	0.479	0.56	0.679	0.559333	0.838667	0.572667	0.0211563	0.0544965	0.0478586		00:40:00	0.487	0.409	0.322	0.273	0.376	0.462	0.148	0.148	0.194	0.406	0.370333	0.163333	0.0659377	0.00304685	0.00048185		00:40:00	2.866	2.539	2	1.904	1.903	1.675	0.595	0.722	0.601	2.46833	1.82733	0.639333	0.131545	0.0520186
	00:50:00	0.65	0.624	0.351	0.983	0.918	0.785	0.651	0.558	0.554	0.541667	0.895333	0.587667	0.0179342	0.0675634	0.0511872		00:50:00	0.517	0.405	0.649	0.43	0.49	0.476	0.237	0.112	0.25	0.523667	0.465333	0.199667	0.12442	0.0392281	0.0179891		00:50:00	1.501	2.735	2.716	1.267	1.633	2.105	0.478	0.358	0.653	2.31733	1.66833	0.496333	0.115453	0.0377747
	01:00:00	0.654	1.532	0.776	1.026	0.853	1.03	0.453	0.532	0.565	0.987333	0.969667	0.516667	0.0992158	0.0847041	0.0354316		01:00:00	0.656	0.518	0.418	0.453	0.473	0.511	0.259	0.303	0.378	0.530667	0.479	0.313333	0.127899	0.0444332	0.0727594		01:00:00	2.08	3.277	2.649	2.033	2.231	2.274	0.825	0.784	0.632	2.66867	2.17933	0.747	0.152895	0.0835523
	01:10:00	1.384	1.274	1.258	1.009	1.063	1.023	0.441	0.637	0.538	1.30533	1.03167	0.538667	0.157213	0.0990008	0.0403136		01:10:00	0.485	0.459	0.535	0.486	0.445	0.486	0.339	0.368	0.25	0.493	0.472333	0.319	0.109178	0.0418941	0.0754899		01:10:00	2.643	3.303	2.815	1.578	1.947	2.421	0.798	0.536	0.753	2.92033	1.982	0.695667	0.179716	0.0658743
	01:20:00	2.096	2.076	1.636	1.38	0.966	0.916	0.685	0.382	0.339	1.936	1.08733	0.468667	0.272235	0.111837	0.0247799		01:20:00	0.968	0.554	0.58	0.451	0.431	0.399	0.179	0.267	0.331	0.700667	0.427	0.259	0.212392	0.0246287	0.0465789		01:20:00	3.096	3.131	3.409	2.078	2.47	2.447	0.58	0.634	0.716	3.212	2.33167	0.643333	0.210799	0.097199
	01:30:00	1.792	2.098	2.31	0.969	0.931	1.186	0.559	0.6	0.608	2.06667	1.02867	0.589	0.296067	0.098309	0.0514831		01:30:00	0.833	0.665	0.699	0.481	0.664	0.583	0.268	0.388	0.269	0.732333	0.576	0.308333	0.228131	0.0813762	0.0703501		01:30:00	2.817	3.37	2.848	1.896	1.685	1.779	0.864	0.732	0.883	3.01167	1.78667	0.826333	0.189449	0.0483755
	01:40:00	0.906	1.838	2.093	0.941	1.025	0.999	0.515	0.643	0.936	1.61233	0.988333	0.698	0.213204	0.0890085	0.0756713		01:40:00	0.726	0.571	0.577	0.43	0.591	0.442	0.217	0.244	0.294	0.624667	0.487667	0.251667	0.174619	0.0477339	0.0430453		01:40:00	2.774	3.539	3.546	2.229	2.19	2.533	0.687	0.906	0.807	3.28633	2.31733	0.8	0.218721	0.095915
	01:50:00	2.344	2.344	1.213	1.253	1.394	1.277	0.741	0.588	0.833	1.967	1.308	0.720667	0.277889	0.162721	0.0807012		01:50:00	0.908	0.822	0.853	0.527	0.683	0.661	0.201	0.33	0.138	0.861	0.623667	0.223	0.292081	0.0995303	0.0292323		01:50:00	3.173	3.567	3.351	1.967	2.126	2.854	0.676	0.686	1.221	3.36367	2.31567	0.861	0.226963	0.0957656
	02:00:00	2.717	2.514	2.53	1.276	1.614	1.224	0.874	0.809	0.532	2.587	1.37133	0.738333	0.390966	0.177325	0.0846216		02:00:00	1.172	1.485	1.054	0.381	0.688	0.654	0.175	0.315	0.393	1.237	0.574333	0.294333	0.47896	0.0807414	0.0636042		02:00:00	3.072	3.245	3.182	2.82	2.948	2.139	1.081	0.748	0.793	3.16633	2.63567	0.874	0.205933	0.124433
	02:10:00	1.483	2.292	2.915	0.989	0.989	1.376	0.748	0.771	0.77	2.23	1.118	0.763	0.325856	0.118909	0.0900954		02:10:00	1.443	0.898	1.651	0.456	0.735	0.674	0.24	0.18	0.163	1.33067	0.621667	0.194333	0.525514	0.0987686	0.0154192		02:10:00	3.708	4.322	3.304	2.683	2.166	2.85	0.685	0.769	0.821	3.778	2.56633	0.758333	0.271119	0.118221
	02:20:00	2.806	3.376	3.303	1.275	1.576	1.383	0.763	0.676	0.849	3.16167	1.41133	0.762667	0.495775	0.186549	0.0900215		02:20:00	1.049	0.905	1.175	0.552	0.759	0.867	0.201	0.283	0.22	1.043	0.726	0.234667	0.382538	0.138505	0.0348538		02:20:00	3.586	3.873	4.546	2.903	2.943	3.181	1.047	1.039	0.926	4.00167	3.009	1.004	0.294956	0.157877
	02:30:00	2.37	2.861	2.418	1.372	1.046	1.199	1.217	1.183	1.224	2.54967	1.20567	1.208	0.384157	0.139124	0.188845		02:30:00	0.879	0.863	1.099	1.156	0.928	0.718	0.289	0.372	0.236	0.947	0.934	0.299	0.334824	0.217722	0.0658529		02:30:00	3.9	4.661	4.309	3.176	3.221	3.085	0.81	1.079	0.987	4.29	3.16067	0.958667	0.325684	0.171464
	02:40:00	3.817	4.416	4.3	1.337	1.595	1.603	1.171	0.603	1.389	4.17767	1.51167	1.05433	0.681075	0.209685	0.154745		02:40:00	1.267	1.166	0.863	0.428	0.629	0.607	0.419	0.269	0.327	1.09867	0.554667	0.338333	0.410205	0.0732512	0.0848057		02:40:00	4.123	4.28	5.249	3.02	3.138	3.571	0.764	0.844	0.882	4.55067	3.243	0.83	0.353464	0.17884
	02:50:00	5.462	4.413	3.466	1.261	1.609	1.133	1.03	1.149	0.809	4.447	1.33433	0.996	0.730196	0.168793	0.1418		02:50:00	0.932	1.616	1.548	1.074	0.846	0.568	0.221	0.32	0.251	1.36533	0.829333	0.264	0.542744	0.17786	0.0489881		02:50:00	4.476	4.05	5.58	2.858	3.156	3.134	0.85	1.135	0.766	4.702	3.04933	0.917	0.369591	0.161491
	03:00:00	4.013	3.491	3.369	2.179	1.48	1.57	1.193	1.493	1.121	3.62433	1.743	1.269	0.580157	0.263028	0.202382		03:00:00	1.258	1.201	1.415	0.826	0.815	1.086	0.206	0.227	0.203	1.29133	0.909	0.212	0.505964	0.208201	0.0239319		03:00:00	4.539	3.446	4.498	2.928	2.871	2.955	1.056	1.248	1.492	4.161	2.918	1.26533	0.311936	0.149725
	03:10:00	5.263	4.477	5.086	1.317	1.548	1.768	0.727	1.144	0.747	4.942	1.54433	0.872667	0.820475	0.217218	0.114432		03:10:00	0.861	1.93	1.326	0.926	1.133	0.937	0.279	0.238	0.294	1.37233	0.998667	0.270333	0.546223	0.242351	0.0520398		03:10:00	5.446	5.843	5.107	3.138	2.8	2.562	1.472	1.503	0.955	5.46533	2.83333	1.31	0.450941	0.14214
	03:20:00	4.347	4.619	4.404	1.573	1.733	1.285	0.756	0.773	0.979	4.45667	1.53033	0.836	0.731959	0.213989	0.106295		03:20:00	0.783	1.002	1.117	0.55	0.607	0.593	0.242	0.268	0.313	0.967333	0.583333	0.274333	0.34493	0.0841691	0.0539672		03:20:00	4.514	6.325	5.673	3.229	2.407	3.266	1.045	1.137		5.504	2.96733	1.091	0.455062	0.154145
	03:30:00	5.882	4.884	5.7	2.044	1.819	1.284	1.262	1.069	1.319	5.48867	1.71567	1.21667	0.920178	0.256726	0.190769		03:30:00	1.712	1.328	1.791	0.931	0.844	0.942	0.45	0.297	0.313	1.61033	0.905667	0.353333	0.664513	0.206932	0.0920334		03:30:00	4.796	5.821	5.448	3.374	3.068	2.831	1.16	1.498	1.397	5.355	3.091	1.35167	0.439183	0.165223
	03:40:00	5.747	4.257	4.542	1.927	2.356	1.677	1.203	0.917	0.771	4.84867	1.98667	0.963667	0.803453	0.319216	0.134625		03:40:00	1.384	1.523	1.94	0.705	0.904	0.826	0.264	0.363	0.298	1.61567	0.811667	0.308333	0.667164	0.171131	0.0703501		03:40:00	5.544	5.593	4.867	3.52	3.778	4.202	1.495	1.488	1.106	5.33467	3.83333	1.363	0.437016	0.231725
	03:50:00	4.796	4.775	5.445	1.646	2.36	1.714	1.171	1.136	0.903	5.00533	1.90667	1.07	0.832026	0.300769	0.158222		03:50:00	1.775	1.627	1.884	0.773	0.995	0.68	0.417	0.295	0.327	1.762	0.816	0.346333	0.739894	0.172782	0.0886605		03:50:00	5.497	6.013	6.079	3.357	3.659	3.695	1.353	1.552	0.654	5.863	3.57033	1.18633	0.493321	0.208164
	04:00:00	6.085	5.259	6.048	2.009	1.673	1.837	0.964	0.977	1.158	5.79733	1.83967	1.033	0.976473	0.285319	0.150011		04:00:00	1.755	1.529	1.636	0.64	0.761	1.02	0.371	0.296	0.277	1.64	0.807	0.314667	0.679258	0.169354	0.0734019		04:00:00	5.808	6.026	5.748	3.144	3.214	3.443	1.304	1.47	1.506	5.86067	3.267	1.42667	0.493073	0.18099
[truncated: 49 more columns]

## Sheet: Figure.4
Fig. 4C-D	Control data of this experiment are shown in Figure 3B-C
MMPi																	MMPi																	MMPi
S1-HF1	Raw fluorescent intensity (8bits)									Averaged FI			Normalized fluorescence intensity (%)				S2-HF1	Raw fluorescent intensity (8bits)									Averaged FI			Normalized fluorescence intensity (%)				S2-HF2	Raw fluorescent intensity (8bits)									Averaged FI			Normalized fluorescence intensity (%)
	Tip			Lower stalk			Follicular-interfollicular junction			Tip	Lower stalk	Follicular-interfollicular junction	Tip	Lower stalk	Follicular-interfollicular junction			Tip			Lower stalk			Follicular-interfollicular junction			Tip	Lower stalk	Follicular-interfollicular junction	Tip	Lower stalk	Follicular-interfollicular junction			Tip			Lower stalk			Follicular-interfollicular junction			Tip	Lower stalk	Follicular-interfollicular junction	Tip	Lower stalk	Follicular-interfollicular junction
Time (min)	z1	z2	z3	z1	z2	z3	z1	z2	z3								Time (min)	z1	z2	z3	z1	z2	z3	z1	z2	z3								Time (min)	z1	z2	z3	z1	z2	z3	z1	z2	z3
Prebleaching	53.281	55.052	59.124	23.534	29.293	25.378	29.394	29.636	32.919	55.819	26.0683	30.6497					Prebleaching	34.05	37.818	38.318	30.528	29.101	25.914	26.2	26.011	23.448	36.7287	28.5143	25.2197					Prebleaching	22.23	30.937	20.324	28.012	19.937	28.234	53.659	35.44	48.614	24.497	25.3943	45.9043
Postbleaching																	Postbleaching																	Postbleaching
00:00:00	2.185	1.978	2.064	1.411	1.334	1.281	0.679	0.612	0.688	2.07567	1.342	0.659667	0	0	0		00:00:00	2.26	2.106	1.941	1.342	1.407	1.401	0.934	1.175	0.832	2.10233	1.38333	0.980333	0	0	0		00:00:00	1.579	1.618	2.462	1.828	1.787	1.577	1.286	0.906	1.614	1.88633	1.73067	1.26867	0	0	0
00:10:00																	00:10:00																	00:10:00
00:20:00																	00:20:00																	00:20:00
00:30:00	2.159	2.466	2.588	1.105	1.874	1.321	0.857	0.911	0.694	2.40433	1.43333	0.820667	0.00588808	0.00350361	0.00525291		00:30:00	1.981	2.693	2.735	1.836	1.793	2.274	0.741	1.061	1.412	2.46967	1.96767	1.07133	0.0100013	0.0204926	0.0036083		00:30:00	1.158	2.945	3.276	1.664	1.598	1.55	1.412	1.471	1.38	2.45967	1.604	1.421	0.0234042	-0.00498799	0.0033185
00:40:00																	00:40:00																	00:40:00
00:50:00																	00:50:00																	00:50:00
01:00:00	3.229	3.359	2.975	1.197	1.388	1.356	1.089	1.037	0.826	3.18767	1.31367	0.984	0.0199215	-0.00108689	0.010582		01:00:00	2.27	2.435	2.399	2.441	2.147	2.262	1.034	1.319	0.992	2.368	2.28333	1.115	0.00723322	0.0315631	0.00533975		01:00:00	2.203	3.566	2.856	1.612	1.997	2.149	1.213	1.923	1.908	2.875	1.91933	1.68133	0.0403587	0.00742948	0.00898971
01:10:00																	01:10:00																	01:10:00
01:20:00																	01:20:00																	01:20:00
01:30:00	2.988	1.942	3.313	2.329	1.555	2.446	0.835	0.908	1.042	2.74767	2.11	0.928333	0.0120389	0.029461	0.00876573		01:30:00	2.021	2.535	2.565	2.292	2.641	2.105	0.934	1.175	1.156	2.37367	2.346	1.08833	0.00738751	0.0337608	0.00428237		01:30:00	2.015	3.041	4.338	2.172	1.702	1.958	1.89	1.598	1.942	3.13133	1.944	1.81	0.0508225	0.00840082	0.0117926
01:40:00																	01:40:00																	01:40:00
01:50:00																	01:50:00																	01:50:00
02:00:00	3.928	4.14	2.901	2.499	2.444	2.676	1.125	0.946	0.938	3.65633	2.53967	1.003	0.0283177	0.0459434	0.0112019		02:00:00	2.375	2.947	2.705	3.459	2.659	3.285	1.123	1.69	1.052	2.67567	3.13433	1.28833	0.01561	0.0614077	0.0122127		02:00:00	1.172	4.025	2.115	1.966	2.102	1.406	1.517	1.465	1.44	2.43733	1.82467	1.474	0.0224926	0.00370161	0.00447307
02:10:00																	02:10:00																	02:10:00
02:20:00																	02:20:00																	02:20:00
02:30:00	4.213	3.852	3.123	1.983	1.346	1.736	1.074	0.928	0.903	3.72933	1.68833	0.968333	0.0296255	0.0132856	0.0100708		02:30:00	4.406	4.927	5.476	3.391	3.995	4.784	2.052	2.255	1.159	4.93633	4.05667	1.822	0.0771604	0.093754	0.0333734		02:30:00	2.285	2.282	1.78	1.211	1.685	1.229	1.697	1.571	1.422	2.11567	1.375	1.56333	0.00936169	-0.0140057	0.00641915
02:40:00																	02:40:00																	02:40:00
02:50:00																	02:50:00																	02:50:00
03:00:00	4.412	4.367	4.722	1.658	1.81	1.505	1.005	1.317	1.2	4.50033	1.65767	1.174	0.043438	0.0121092	0.016781		03:00:00	3.349	2.796	2.599	2.442	2.36	2.417	0.617	0.933	1.072	2.91467	2.40633	0.874	0.0221171	0.0358767	-0.00421629		03:00:00	1.727	1.735	3.167	1.811	1.886	1.675	1.613	1.374	1.297	2.20967	1.79067	1.428	0.0131989	0.00236273	0.00347099
03:10:00																	03:10:00																	03:10:00
03:20:00																	03:20:00																	03:20:00
03:30:00	3.817	3.571	4.791	2.499	2.859	1.753	1.029	1.237	1.056	4.05967	2.37033	1.10733	0.0355435	0.0394476	0.0146059		03:30:00	3.826	3.414	3.556	2.753	2.484	2.375	1.392	0.865	1.126	3.59867	2.53733	1.12767	0.0407402	0.0404709	0.005842		03:30:00	3.523	2.894	3.234	1.539	1.758	1.515	1.389	1.502	1.26	3.217	1.604	1.38367	0.0543196	-0.00498799	0.00250521
03:40:00																	03:40:00																	03:40:00
03:50:00																	03:50:00																	03:50:00
04:00:00	4.924	6.247	4.646	2.05	2.241	2.042	1.124	0.996	1.24	5.27233	2.111	1.12	0.0572684	0.0294994	0.0150192		04:00:00	4.57	3.963	3.227	3.575	3.865	3.607	1.063	1.057	1.19	3.92	3.68233	1.10333	0.049489	0.0806261	0.00487715		04:00:00	2.465	3.117	1.776	2.067	1.703	1.272	1.646	1.786	1.212	2.45267	1.68067	1.548	0.0231185	-0.00196894	0.00608512
04:10:00																	04:10:00																	04:10:00
04:20:00																	04:20:00																	04:20:00
04:30:00	5.405	4.589	4.949	1.765	2.302	2.361	1.323	1.463	1.69	4.981	2.14267	1.492	0.0520492	0.0307141	0.0271564		04:30:00	3.135	3.54	3.67	3.125	3.128	3.299	1.448	1.467	0.97	3.44833	3.184	1.295	0.0366471	0.0631495	0.012477		04:30:00	1.81	3.156	3.796	1.805	1.77	2.513	2.791	1.786	1.797	2.92067	2.02933	2.12467	0.0422229	0.0117612	0.0186475
04:40:00																	04:40:00																	04:40:00
04:50:00																	04:50:00																	04:50:00
05:00:00	6.711	6.392	5.891	3.26	2.537	2.39	1.076	1.147	1.167	6.33133	2.729	1.13	0.0762405	0.0532063	0.0153455		05:00:00	4.524	3.445	4.755	3.993	2.256	3.258	1.272	1.645	1.168	4.24133	3.169	1.36167	0.0582379	0.0626235	0.0151205		05:00:00	2.712	3.198	3.045	2.338	1.775	2.189	1.416	1.356	1.748	2.985	2.10067	1.50667	0.044849	0.0145702	0.0051847
05:10:00																	05:10:00																	05:10:00
05:20:00																	05:20:00																	05:20:00
05:30:00	6.452	6.437	5.981	3.17	3.304	3.276	1.861	1.281	1.314	6.29	3.25	1.48533	0.0755	0.0731923	0.0269388		05:30:00	2.904	2.415	2.418	3.852	3.14	5.104	1.414	1.097	1.534	2.579	4.032	1.34833	0.0129781	0.092889	0.0145918		05:30:00	1.96	2.361	2.434	2.918	2.266	2.281	1.275	2.162	2.007	2.25167	2.48833	1.81467	0.0149134	0.0298361	0.0118943
05:40:00																	05:40:00																	05:40:00
05:50:00																	05:50:00																	05:50:00
06:00:00	7.913	4.634	4.997	3.06	3.285	3.431	1.463	1.517	1.401	5.848	3.25867	1.46033	0.0675815	0.0735247	0.0261232		06:00:00	3.055	3.323	3.03	3.389	3.579	5.042	1.286	0.815	1.174	3.136	4.00333	1.09167	0.0281433	0.0918836	0.00441454		06:00:00	3.437	3.178	1.944	2.515	2.068	2.352	2.183	1.765	1.305	2.853	2.31167	1.751	0.0394606	0.0228791	0.0105074
06:10:00																	06:10:00																	06:10:00
06:20:00																	06:20:00																	06:20:00
06:30:00	6.07	7.609	5.315	2.853	2.479	2.977	1.857	1.859	1.931	6.33133	2.76967	1.88233	0.0762405	0.0547663	0.0398917		06:30:00	3.608	2.868	3.47	5.198	4.68	4.861	1.206	1.276	1.329	3.31533	4.913	1.27033	0.033026	0.123786	0.011499		06:30:00	3.194	2.338	3.444	2.303	1.807	1.894	1.273	1.329	1.681	2.992	2.00133	1.42767	0.0451348	0.0106585	0.00346373
06:40:00																	06:40:00																	06:40:00
06:50:00																	06:50:00																	06:50:00
07:00:00	8.361	6.572	8.925	2.763	2.884	3.49	2.383	1.475	1.476	7.95267	3.04567	1.778	0.105287	0.0653539	0.0364876		07:00:00	3.8	3.184	3.32	5.446	4.496	5.442	1.622	0.973	1.515	3.43467	5.128	1.37	0.036275	0.131326	0.0154509		07:00:00	1.642	1.244	2.626	1.877	1.838	2.196	1.531	1.312	1.092	1.83733	1.97033	1.31167	-0.00200024	0.0094378	0.000936731
07:10:00																	07:10:00																	07:10:00
07:20:00																	07:20:00																	07:20:00
07:30:00	7.617	8.869	6.833	3.204	3.154	3.326	1.768	1.837	1.979	7.773	3.228	1.86133	0.102068	0.0723483	0.0392065		07:30:00	3.547	3.776	2.88	4.774	4.01	3.782	2.023	1.639	1.649	3.401	4.18867	1.77033	0.0353584	0.0983833	0.0313248		07:30:00	2.858	2.852	3.145	2.138	2.661	2.474	1.433	1.615	1.315	2.95167	2.42433	1.45433	0.0434883	0.0273158	0.00404464
07:40:00																	07:40:00																	07:40:00
07:50:00																	07:50:00																	07:50:00
08:00:00	7.612	8.72	5.843	3.926	2.826	3.124	2.19	2.024	1.932	7.39167	3.292	2.04867	0.0952364	0.0748034	0.0453186		08:00:00	2.824	3.446	3.376	3.601	3.509	3.603	1.024	1.645	1.114	3.21533	3.571	1.261	0.0303033	0.0767216	0.0111289		08:00:00	2.801	1.925	2.113	2.072	1.617	2.752	1.807	1.644	1.793	2.27967	2.147	1.748	0.0160564	0.0163947	0.010442
08:10:00																	08:10:00																	08:10:00
08:20:00																	08:20:00																	08:20:00
08:30:00	8.907	8.506	7.752	4.624	3.511	3.443	2.082	1.848	1.699	8.38833	3.85933	1.87633	0.113092	0.0965667	0.0396959		08:30:00	4.86	3.504	4.195	4.732	5.236	5.214	1.362	1.258	1.587	4.18633	5.06067	1.40233	0.0567404	0.128964	0.016733		08:30:00	2.065	2.794	2.735	2.071	2.611	3.125	2.155	2.32	1.959	2.53133	2.60233	2.14467	0.0263298	0.0343252	0.0190832
08:40:00																	08:40:00																	08:40:00
08:50:00																	08:50:00																	08:50:00
09:00:00	6.5	7.618	9.192	4.035	4.252	4.128	1.677	1.671	1.499	7.77	4.13833	1.61567	0.102014	0.107269	0.0311912		09:00:00	3.634	3.801	4.112	4.978	5.662	4.687	1.637	1.056	0.99	3.849	5.109	1.22767	0.047556	0.130659	0.00980716		09:00:00	2.734	1.527	3.93	2.761	2.44	2.809	2.043	1.991	1.663	2.73033	2.67	1.899	0.0344532	0.0369899	0.0137315
09:10:00																	09:10:00																	09:10:00
09:20:00																	09:20:00																	09:20:00
09:30:00	9.341	8.068	9.745	4.017	5.587	4.452	1.149	1.289	1.326	9.05133	4.68533	1.25467	0.124969	0.128253	0.0194129		09:30:00	3.729	3.729	4.307	5.039	5.56	5.375	1.313	1.46	1.27	3.92167	5.32467	1.34767	0.0495344	0.138223	0.0145654		09:30:00	2.468	3.548	2.721	2.688	2.562	2.391	2.083	1.776	1.703	2.91233	2.547	1.854	0.0418827	0.0321463	0.0127512
09:40:00																	09:40:00																	09:40:00
09:50:00																	09:50:00																	09:50:00
10:00:00	8.499	8.961	6.974	3.843	4.127	3.823	1.27	1.501	1.229	8.14467	3.931	1.33333	0.108726	0.0993159	0.0219796		10:00:00	3.892	3.561	3.557	5.429	6.66	6.841	1.505	1.273	1.62	3.67	6.31	1.466	0.0426824	0.172779	0.0192575		10:00:00	3.021	2.861	1.414	2.913	2.169	2.4	1.486	1.483	2.059	2.432	2.494	1.676	0.0222748	0.0300592	0.00887353
10:10:00																	10:10:00																	10:10:00
10:20:00																	10:20:00																	10:20:00
10:30:00	6.961	7.409	7.918	4.699	4.34	3.372	1.793	1.989	2.11	7.42933	4.137	1.964	0.0959112	0.107218	0.0425562		10:30:00	4.424	4.207	5.142	6.693	5.2	5.469	1.245	2.193	1.087	4.591	5.78733	1.50833	0.0677582	0.154449	0.020936		10:30:00	1.762	1.11	1.748	2.995	3.867	4.272	2.126	1.515	2.01	1.54	3.71133	1.88367	-0.0141378	0.0779964	0.0133974
10:40:00																	10:40:00																	10:40:00
10:50:00																	10:50:00																	10:50:00
11:00:00	9.409	8.803	8.19	4.991	4.958	3.731	1.412	1.698	1.722	8.80067	4.56	1.61067	0.120479	0.123445	0.0310281		11:00:00	4.479	4.207	4.226	4.025	4.448	4.357	3.419	2.289	2.343	4.304	4.27667	2.68367	0.0599441	0.101469	0.0675399		11:00:00	3.418	3.206	2.545	3.461	3.796	3.213	2.179	1.453	1.589	3.05633	3.49	1.74033	0.047761	0.0692805	0.010275
11:10:00																	11:10:00																	11:10:00
11:20:00																	11:20:00																	11:20:00
11:30:00	7.915	7.971	8.82	4.317	4.591	3.354	1.86	1.687	1.89	8.23533	4.08733	1.81233	0.110351	0.105313	0.0376078		11:30:00	5.16	5.346	5.918	6.997	6.788	6.004	1.257	1.329	1.226	5.47467	6.59633	1.27067	0.0918175	0.18282	0.0115122		11:30:00	2.235	1.917	2.988	3.691	3.222	3.746	1.345	1.699	2.088	2.38	3.553	1.71067	0.0201521	0.0717614	0.00962872
11:40:00																	11:40:00																	11:40:00
11:50:00																	11:50:00																	11:50:00
12:00:00	9	7.607	8.456	5.647	4.968	4.72	2.852	2.55	1.631	8.35433	5.11167	2.34433	0.112483	0.144607	0.0549653		12:00:00	4.282	4.435	4.551	5.853	5.767	4.846	1.536	1.033	0.75	4.42267	5.48867	1.10633	0.063175	0.143974	0.0049961		12:00:00	2.726	4.012	3.032	3.945	2.861	3.345	1.651	1.633	1.771	3.25667	3.38367	1.685	0.0559388	0.0650933	0.00906959
12:10:00																	12:10:00																	12:10:00
12:20:00																	12:20:00																	12:20:00
12:30:00	10.05	8.93	8.566	4.53	4.859	5.067	2.603	2.625	2.155	9.182	4.81867	2.461	0.12731	0.133367	0.0587717		12:30:00	5.78	5.304	6.437	5.879	7.421	5.801	1.332	1.206	0.752	5.84033	6.367	1.09667	0.101773	0.174778	0.0046128		12:30:00	4.086	4.36	3.064	2.864	3.432	2.523	2.231	2.701	2.413	3.83667	2.93967	2.44833	0.0796152	0.047609	0.0256984
12:40:00																	12:40:00																	12:40:00
12:50:00																	12:50:00																	12:50:00
13:00:00	11.937	9.708	9.577	6.13	6.346	6.134	1.777	1.77	1.669	10.4073	6.20333	1.73867	0.149262	0.186484	0.0352043		13:00:00	4.41	6.127	5.711	6.999	6.084	6.706	1.45	1.24	1.517	5.416	6.59633	1.40233	0.0902202	0.18282	0.016733		13:00:00	3.267	3.074	4.2	3.166	3.084	3.929	1.957	1.822	1.891	3.51367	3.393	1.89	0.0664299	0.0654608	0.0135354
13:10:00																	13:10:00																	13:10:00
13:20:00																	13:20:00																	13:20:00
13:30:00	12.114	11.476	12.363	9.972	10.348	8.929	1.802	1.902	1.907	11.9843	9.74967	1.87033	0.177514	0.322524	0.0395002		13:30:00	6.852	6.367	5.741	5.085	6.175	6.236	1.073	1.405	1.186	6.32	5.832	1.22133	0.114833	0.156015	0.00955603		13:30:00	3.002	3.888	3.576	4.195	4.314	3.418	2.13	1.717	2.144	3.48867	3.97567	1.997	0.0654094	0.0884055	0.0158663
13:40:00																	13:40:00																	13:40:00
13:50:00																	13:50:00																	13:50:00
14:00:00	10.25	9.483	10.345	7.419	8.545	9.805	1.591	2.175	2.137	10.026	8.58967	1.96767	0.142431	0.278026	0.0426758		14:00:00	6.52	8.374	7.59	4.845	5.898	5.949	1.25	1.673	1.354	7.49467	5.564	1.42567	0.146815	0.146616	0.0176582		14:00:00	3.386	3.015	3.61	3.156	3.077	2.836	1.704	2.762	1.737	3.337	3.023	2.06767	0.0592181	0.0508906	0.0174058
14:10:00																	14:10:00																	14:10:00
14:20:00																	14:20:00																	14:20:00
14:30:00	10.492	11.618	10.746	10.219	7.728	6.963	1.541	1.143	2.069	10.952	8.30333	1.58433	0.15902	0.267042	0.0301689		14:30:00	8.898	8.475	9.736	6.669	8.457	7.814	1.092	0.848	1.033	9.03633	7.64667	0.991	0.18879	0.219656	0.00042295		14:30:00	4.547	3.726	3.113	3.301	3.174	2.422	2.267	1.39	2.043	3.79533	2.96567	1.9	0.0779279	0.0486329	0.0137532
14:40:00																	14:40:00																	14:40:00
14:50:00																	14:50:00																	14:50:00
15:00:00	10.51	7.848	9.774	8.256	6.853	5.929	1.398	1.234	0.845	9.37733	7.01267	1.159	0.13081	0.217531	0.0162916		15:00:00	10.539	7.721	10.598	7.986	7.32	9.407	1.15	0.968	1.685	9.61933	8.23767	1.26767	0.204663	0.240382	0.0113932		15:00:00	2.762	4.589	5.567	2.764	2.546	3.576	1.806	1.995	1.89	4.306	2.962	1.897	0.098774	0.0484885	0.0136879
15:10:00																	15:10:00																	15:10:00
15:20:00																	15:20:00																	15:20:00
15:30:00	11.455	11.933	11.158	5.595	6.149	7.55	2.352	1.385	1.537	11.5153	6.43133	1.758	0.169112	0.19523	0.0358351		15:30:00	9.599	10.196	9.111	5.789	5.542	5.755	1.451	0.896	1.105	9.63533	5.69533	1.15067	0.205099	0.151222	0.00675399		15:30:00	5.184	3.829	4.551	2.477	3.239	1.975	2.291	2.631	2.075	4.52133	2.56367	2.33233	0.107564	0.0328026	0.0231714
15:40:00																	15:40:00																	15:40:00
15:50:00																	15:50:00																	15:50:00
16:00:00	12.214	12.529	12.353	7.887	9.67	9.248	1.476	1.142	1.322	12.3653	8.935	1.31333	0.18434	0.291273	0.021327		16:00:00	11.623	12.141	12.611	6.578	6.453	5.696	1.555	1.617	1.214	12.125	6.24233	1.462	0.272884	0.170406	0.0190989		16:00:00	2.309	4.248	3.623	3.162	3.076	3.52	2.403	2.24	2.142	3.39333	3.25267	2.26167	0.0615177	0.0599346	0.0216319
16:10:00																	16:10:00																	16:10:00
16:20:00																	16:20:00																	16:20:00
16:30:00	10.808	13.055	14.41	8.729	8.653	8.184	1.209	1.552	1.606	12.7577	8.522	1.45567	0.191369	0.27543	0.0259709		16:30:00	11.139	8.986	9.191	6.382	8.289	9.002	0.829	1.522	1.321	9.772	7.891	1.224	0.20882	0.228224	0.00966177		16:30:00	4.149	4.587	3.543	3.739	3.571	3.169	1.969	2.52	2.243	4.093	3.493	2.244	0.0900791	0.0693987	0.0212471
16:40:00																	16:40:00																	16:40:00
16:50:00																	16:50:00																	16:50:00
17:00:00	13.268	13.007	13.578	7.93	9.066	9.94	1.359	1.334	1.446	13.2843	8.97867	1.37967	0.200804	0.292948	0.0234913		17:00:00	11.77	11.402	13.334	5.158	6.878	5.857	1.066	1.026	0.855	12.1687	5.96433	0.982333	0.274073	0.160656	7.93032e-05		17:00:00	6.673	5.299	4.524	3.299	3.435	4.049	1.854	2.596	2.809	5.49867	3.59433	2.41967	0.14746	0.0733891	0.0250739
17:10:00																	17:10:00																	17:10:00
17:20:00																	17:20:00																	17:20:00
17:30:00	14.023	14.676	10.738	7.529	9.24	8.811	2.171	2.399	2.414	13.1457	8.52667	2.328	0.19832	0.275609	0.0544323		17:30:00	11.754	12.937	11.989	7.055	7.344	6.491	1.809	1.289	1.23	12.2267	6.96333	1.44267	0.275652	0.195691	0.0183323		17:30:00	6.47	6.444	7.003	3.791	3.22	2.897	2.027	1.994	2.144	6.639	3.30267	2.055	0.19401	0.0619036	0.0171298
17:40:00																	17:40:00																	17:40:00
17:50:00																	17:50:00																	17:50:00
18:00:00	12.873	17.248	17.142	11.266	8.039	11.065	1.339	1.493	1.543	15.7543	10.1233	1.45833	0.245054	0.336858	0.0260579		18:00:00	13.043	11.482	13.624	5.184	4.805	5.774	1.386	0.961	1.441	12.7163	5.25433	1.26267	0.288984	0.135756	0.011195		18:00:00	6.266	8.078	7.721	3.473	3.531	3.809	1.761	2.071	1.316	7.355	3.60433	1.716	0.223238	0.0737829	0.0097449
18:10:00																	18:10:00																	18:10:00
18:20:00																	18:20:00																	18:20:00
18:30:00	15.513	15.183	16.809	9.567	10.641	9.705	2.159	2.379	2.337	15.835	9.971	2.29167	0.246499	0.331015	0.0532469		18:30:00	9.49	14.904	12.163	7.131	7.416	7.727	1.472	1.527	1.162	12.1857	7.42467	1.387	0.274536	0.21187	0.016125		18:30:00	4.364	8.455	8.236	4.021	3.942	3.884	1.746	2.111	1.808	7.01833	3.949	1.88833	0.209495	0.0873554	0.0134991
18:40:00																	18:40:00																	18:40:00
18:50:00																	18:50:00																	18:50:00
19:00:00	18.077	17.108	16.405	11.994	12.814	12.129	2.543	2.597	2.844	17.1967	12.3123	2.66133	0.270893	0.42083	0.0653079		19:00:00	18.583	14.528	13.862	5.942	5.984	5.938	0.84	1.134	1.703	15.6577	5.95467	1.22567	0.369067	0.160317	0.00972786		19:00:00	4.33	7.758	6.935	3.471	3.149	3.446	1.674	1.932	2.042	6.341	3.35533	1.88267	0.181845	0.0639775	0.0133756

## Sheet: Figure.5
	Fig. 5B								Fig. 5D																Fig. 5F-G
	Control				MMPi				Control								MMPi								Cpntrol							MMPi
		Cell number	frequency of cell division/h			Cell number	frequency of cell division/h			Cell number			EdU+/DAPI+					Cell number			EdU+/DAPI+
	S1-HF1	0h - 9.5 h	Cell division		S1-HF1	0h - 9.5 h	Cell division		S1-HF1	Tip	Lower stalk	Upper stalk	Tip	Lower stalk	Upper stalk		S1-HF1	Tip	Lower stalk	Upper stalk	Tip	Lower stalk	Upper stalk		S1-HF1-C1 tip	Position X	Position Y	Vector	Vector	Angle (°)		S1-HF1-C1 upper stalk	Position X	Position Y	Vector	Vector	Angle (°)
	Observed cell number	23	0.0228833		Observed cell number	27	0.0116959		EdU+	8	5	9	0.8	0.5	0.36		EdU+	4	6	6	0.4	0.375	0.214286		BM-P1	44.348	89.449	-0.367	7.216	60.176		BM-P1	5969.2	-5454.08	8.61	0.41	59.131
	Divided	5			Divided	3			DAPI+	10	10	25					DAPI+	10	16	28					BM-P2	43.981	96.665					BM-P2	5977.81	-5453.67
																									Cell-P1	41.935	101.719	-5.859	2.974			Cell-P1	5968.17	-5457.86	3.7	-5.57
	S2-HF1	0h - 9.5 h	Cell division		S2-HF1	0h - 9.5 h	Cell division		S1-HF2	Tip	Lower stalk	Upper stalk	Tip	Lower stalk	Upper stalk		S1-HF2	Tip	Lower stalk	Upper stalk	Tip	Lower stalk	Upper stalk		Cell-P2	47.794	98.745					Cell-P2	5964.47	-5452.29
	Observed cell number	20	0.0368421		Observed cell number	26	0.0242915		EdU+	12	5	7	0.923077	0.416667	0.333333		EdU+	3	4	4	0.272727	0.181818	0.153846
	Divided	7			Divided	6			DAPI+	13	12	21					DAPI+	11	22	26					S1-HF1-C2 tip	Position X	Position Y	Vector	Vector	Angle (°)		S1-HF1-C2 lower stalk	Position X	Position Y	Vector	Vector	Angle (°)
																									BM-P1	65.768	84.569	-7.583	3.224	10.403		BM-P1	5965.2	-5443.14	9.62	1.11	59.943
	S3-HF1	0h - 9.5 h	Cell division		S3-HF1	0h - 9.5 h	Cell division		S1-HF3	Tip	Lower stalk	Upper stalk	Tip	Lower stalk	Upper stalk		S1-HF3	Tip	Lower stalk	Upper stalk	Tip	Lower stalk	Upper stalk		BM-P2	58.185	87.793					BM-P2	5974.82	-5442.03
	Observed cell number	24	0.0219298		Observed cell number	31	0.0169779		EdU+	5	5	7	0.384615	0.333333	0.291667		EdU+	2	2	3	0.2	0.133333	0.214286		Cell-P1	53.734	92.671	-8.528	1.911			Cell-P1	5964.81	-5446.17	4.15	-5.58
	Divided	5			Divided	5			DAPI+	13	15	24					DAPI+	10	15	14					Cell-P2	62.262	90.76					Cell-P2	5960.66	-5440.59
	S4-HF1	0h - 9.5 h	Cell division		S4-HF1	0h - 9.5 h	Cell division		S1-HF4	Tip	Lower stalk	Upper stalk	Tip	Lower stalk	Upper stalk		S2-HF1	Tip	Lower stalk	Upper stalk	Tip	Lower stalk	Upper stalk		S1-HF1-C3 tip	Position X	Position Y	Vector	Vector	Angle (°)		S1-HF1-C3 tip	Position X	Position Y	Vector	Vector	Angle (°)
	Observed cell number	21	0.0300752		Observed cell number	32	0.0263158		EdU+	9	7	6	0.75	0.636364	0.285714		EdU+	9	4	8	0.5	0.307692	0.533333		BM-P1	75.69	111.983	-6.687	4.269	25.8		BM-P1	6000.45	-5424.05	-5.85	9	21.435
	Divided	6			Divided	8			DAPI+	12	11	21					DAPI+	18	13	15					BM-P2	69.003	116.252					BM-P2	5994.6	-5415.05
																									Cell-P1	67.153	113.195	-4.194	6.805			Cell-P1	5991.48	-5417.05	0.89	-4.34
	S5-HF1	0h - 9.5 h	Cell division		S5-HF1	0h - 9.5 h	Cell division		S2-HF1	Tip	Lower stalk	Upper stalk	Tip	Lower stalk	Upper stalk		S3-HF1	Tip	Lower stalk	Upper stalk	Tip	Lower stalk	Upper stalk		Cell-P2	62.959	120					Cell-P2	5990.59	-5412.71
	Observed cell number	19	0.0387812		Observed cell number	24	0.0307018		EdU+	4	4	4	0.5	0.333333	0.222222		EdU+	4	5	5	0.363636	0.3125	0.333333
	Divided	7			Divided	7			DAPI+	8	12	18					DAPI+	11	16	15					S1-HF1-C4 upper stalk	Position X	Position Y	Vector	Vector	Angle (°)		S2-HF1-C1 upper stalk	Position X	Position Y	Vector	Vector	Angle (°)
																									BM-P1	92.5	79.765	7.863	0.581	69.683		BM-P1	1592.49	3385.16	-8.23	-3.76	70.956
	S5-HF2	0h - 9.5 h	Cell division		S6-HF1	0h - 9.5 h	Cell division		S3-HF1	Tip	Lower stalk	Upper stalk	Tip	Lower stalk	Upper stalk										BM-P2	100.363	80.346					BM-P2	1584.26	3381.4
	Observed cell number	18	0.0292398		Observed cell number	22	0.0239234		EdU+	5	9	1	0.5	0.818182	0.0769231										Cell-P1	103.604	75.813	4.264	-9.338			Cell-P1	1597.09	3384.92	0.3	-3.11
	Divided	5			Divided	5			DAPI+	10	11	13													Cell-P2	99.34	85.151					Cell-P2	1596.79	3388.03
									S3-HF2	Tip	Lower stalk	Upper stalk	Tip	Lower stalk	Upper stalk										S1-HF1-C5 lower stalk	Position X	Position Y	Vector	Vector	Angle (°)		S2-HF1-C2 upper stalk	Position X	Position Y	Vector	Vector	Angle (°)
									EdU+	6	10	1	0.545455	0.714286	0.0833333										BM-P1	83.263	101.263	-2.63	6.704	6.45279		BM-P1	1585.03	3389.74	7.92	2.31	73.505
									DAPI+	11	14	12													BM-P2	80.633	107.967					BM-P2	1592.95	3392.05
																									Cell-P1	87.133	100.712	-7.639	14.444			Cell-P1	1596.35	3389.71	-0.02	-4.88
																									Cell-P2	79.494	115.156					Cell-P2	1596.37	3394.59
																									S2-HF1-C1 upper stalk	Position X	Position Y	Vector	Vector	Angle (°)		S2-HF1-C3 tip	Position X	Position Y	Vector	Vector	Angle (°)
																									BM-P1	-2611	-1322.96	0.0200195	3.6499	19.292		BM-P1	1577.85	3428.49	-6.29	7.91	85.668
																									BM-P2	-2610.98	-1319.31					BM-P2	1571.56	3436.4
																									Cell-P1	-2613.65	-1315.65	2.18018	6.12			Cell-P1	1565.51	3438.51	-3.08	-2.09
																									Cell-P2	-2615.83	-1321.77					Cell-P2	1568.59	3440.6
																									S2-HF1-C2 lower stalk	Position X	Position Y	Vector	Vector	Angle (°)		S2-HF1-C4 tip	Position X	Position Y	Vector	Vector	Angle (°)
																									BM-P1	-2609.23	-1308.9	-6.91	-0.33	85.557		BM-P1	1552.88	3408.07	-5.19	5.1	71.754
																									BM-P2	-2616.14	-1309.23					BM-P2	1547.69	3413.17
																									Cell-P1	-2618.62	-1305.24	-1.2	9.53			Cell-P1	1542.38	3415	-4.62	-2.38
																									Cell-P2	-2617.42	-1314.77					Cell-P2	1547	3417.38
																									S2-HF1-C3 lower stalk	Position X	Position Y	Vector	Vector	Angle (°)		S2-HF1-C5 lower stalk	Position X	Position Y	Vector	Vector	Angle (°)
																									BM-P1	-2615.18	-1293.7	1.35	-5.29	12.197		BM-P1	1549.17	3400.6	-8.39	0.84	87.769
																									BM-P2	-2613.83	-1298.99					BM-P2	1540.78	3401.44
																									Cell-P1	-2618.26	-1291.02	-0.37	10			Cell-P1	1536.93	3400.21	-0.8	-5.73
																									Cell-P2	-2617.89	-1301.02					Cell-P2	1537.73	3405.94
																									S2-HF1-C4 tip	Position X	Position Y	Vector	Vector	Angle (°)		S2-HF1-C6 upper stalk	Position X	Position Y	Vector	Vector	Angle (°)
																									BM-P1	-2604.15	-1284	-3.18	-4.96	61.132		BM-P1	1564.53	3377.46	7.44995	-3.84985	69.585
																									BM-P2	-2607.33	-1288.96					BM-P2	1571.98	3373.61
																									Cell-P1	-2603.29	-1281.46	-1.67	3.08			Cell-P1	1559.17	3375.57	-0.689941	-5.68994
																									Cell-P2	-2601.62	-1284.54					Cell-P2	1559.86	3381.26
																									S2-HF1-C5 tip	Position X	Position Y	Vector	Vector	Angle (°)		S3-HF1-C1 upper stalk	Position X	Position Y	Vector	Vector	Angle (°)
																									BM-P1	-2601.25	-1293.66	-1.98	-8.33	74.6745		BM-P1	13539.6	-150.17	6.5	2.57	86.223
																									BM-P2	-2603.23	-1301.99					BM-P2	13546.1	-147.6
																									Cell-P1	-2598.18	-1292.38	3.27	-1.79			Cell-P1	13549.5	-148.56	1.3	-4.05
																									Cell-P2	-2601.45	-1290.59					Cell-P2	13548.2	-144.51
																									S2-HF1-C6 tip	Position X	Position Y	Vector	Vector	Angle (°)		S3-HF1-C2 upper stalk	Position X	Position Y	Vector	Vector	Angle (°)
																									BM-P1	-2584.11	-1293.93	0.36	-5.51	69.144		BM-P1	13529	-142.82	10.9	2.78	79.713
																									BM-P2	-2583.75	-1299.44					BM-P2	13539.9	-140.04
																									Cell-P1	-2582.47	-1290.09	4.02	1.84			Cell-P1	13545	-141.59	0.4	-5.69
																									Cell-P2	-2586.49	-1291.93					Cell-P2	13544.6	-135.9
																									S2-HF1-C7 tip	Position X	Position Y	Vector	Vector	Angle (°)		S3-HF1-C3 tip	Position X	Position Y	Vector	Vector	Angle (°)
																									BM-P1	-2578.32	-1294.59	2.62	-0.05	7.455		BM-P1	13490.2	-119.62	5.3	-6.96	76.63
																									BM-P2	-2575.7	-1294.64					BM-P2	13495.5	-126.58
																									Cell-P1	-2575.99	-1291.24	2.87	0.32			Cell-P1	13485.1	-117.07	-2.5	-3.05
																									Cell-P2	-2578.86	-1291.56					Cell-P2	13487.6	-114.02
																									S2-HF1-C8 tip	Position X	Position Y	Vector	Vector	Angle (°)		S3-HF1-C4 tip	Position X	Position Y	Vector	Vector	Angle (°)
																									BM-P1	-2578.29	-1298.04	-0.15	6.72	78.916		BM-P1	13494.4	-129.81	-8.5	6.01	81.516
																									BM-P2	-2578.44	-1291.32					BM-P2	13485.9	-123.8
																									Cell-P1	-2577.16	-1290.07	2.19	0.48			Cell-P1	13480.4	-121.87	-3.8	-3.97
																									Cell-P2	-2579.35	-1290.55					Cell-P2	13484.2	-117.9
																									S3-HF1-C1 lower stalk	Position X	Position Y	Vector	Vector	Angle (°)		S3-HF1-C5 lower stalk	Position X	Position Y	Vector	Vector	Angle (°)
																									BM-P1	6025.82	-3360.05	1.72	-10.13	7.328		BM-P1	13489.7	-140.95	-7.6	2.19	63.547
																									BM-P2	6027.54	-3370.18					BM-P2	13482.1	-138.76
																									Cell-P1	6031.9	-3372.03	4.53	-14.85			Cell-P1	13478.3	-141.5	1	-5.46
																									Cell-P2	6027.37	-3357.18					Cell-P2	13477.3	-136.04
																									S3-HF1-C2 tip	Position X	Position Y	Vector	Vector	Angle (°)		S4-HF1-C1 tip	Position X	Position Y	Vector	Vector	Angle (°)
																									BM-P1	6019.04	-3366.19	-2.04	-5.3	6.81		BM-P1	-14346.6	-2216.38	5.1	2.99	89.619
																									BM-P2	6017	-3371.49					BM-P2	-14341.5	-2213.39
																									Cell-P1	6013.29	-3372.92	-2.49	-9.81			Cell-P1	-14350.6	-2216.09	-2	3.36
																									Cell-P2	6015.78	-3363.11					Cell-P2	-14348.6	-2219.45
																									S3-HF1-C3 tip	Position X	Position Y	Vector	Vector	Angle (°)		S5-HF1-C1 lower stalk	Position X	Position Y	Vector	Vector	Angle (°)
																									BM-P1	5989.9	-3378	-1.06	-4.22	65.818		BM-P1	-12769.5	367.454	7.8	-1.717	68.498
																									BM-P2	5988.84	-3382.22					BM-P2	-12761.7	365.737
																									Cell-P1	5987.83	-3374.15	-4.65	3.67			Cell-P1	-12763.8	351.191	1.8	-11.254
																									Cell-P2	5992.48	-3377.82					Cell-P2	-12765.6	362.445
																									S3-HF1-C4 tip	Position X	Position Y	Vector	Vector	Angle (°)		S5-HF1-C2 tip	Position X	Position Y	Vector	Vector	Angle (°)
																									BM-P1	5986.44	-3362.13	-3.37	-9.46	33.7		BM-P1	-12757	353.872	4.8	-2.625	88.243
																									BM-P2	5983.07	-3371.59					BM-P2	-12752.2	351.247
																									Cell-P1	5989.19	-3361.46	1.21	-4.82			Cell-P1	-12756.2	347.749	3.6	7.091
																									Cell-P2	5987.98	-3356.64					Cell-P2	-12759.8	340.658
																									S4-HF1-C1 tip	Position X	Position Y	Vector	Vector	Angle (°)		S6-HF1-C1 lower stalk	Position X	Position Y	Vector	Vector	Angle (°)
																									BM-P1	-910.812	525.646	7.47	5.942	8.811		BM-P1	261.09	1504.46	-4.49	-0.86	74.3381
																									BM-P2	-903.342	531.588					BM-P2	256.6	1503.6
																									Cell-P1	-910.07	529.733	-6.5	-3.706			Cell-P1	260.07	1500.84	0.65	7.71
																									Cell-P2	-903.57	533.439					Cell-P2	259.42	1493.13
																									S5-HF1-C1 upper stalk	Position X	Position Y	Vector	Vector	Angle (°)		S6-HF1-C2 tip	Position X	Position Y	Vector	Vector	Angle (°)
																									BM-P1	1029.53	-1408.48	-4.58	0.06	20.8874		BM-P1	271.31	1431.77	-3.19	3.3	81.3424
																									BM-P2	1024.95	-1408.42					BM-P2	268.12	1435.07
																									Cell-P1	1028.99	-1414.15	4.84	-1.92			Cell-P1	283.339	1440.83	8.677	6.15991
																									Cell-P2	1024.15	-1412.23					Cell-P2	274.662	1434.67
																									S5-HF2-C1 upper stalk	Position X	Position Y	Vector	Vector	Angle (°)		S6-HF1-C3 upper stalk	Position X	Position Y	Vector	Vector	Angle (°)
																									BM-P1	1072.25	-1503.23	-3.69	2.45	33.5254		BM-P1	275.68	1505.1	-4.62	-0.77	86.7532
																									BM-P2	1068.56	-1500.78					BM-P2	271.06	1504.33
																									Cell-P1	1071.45	-1510.68	2.77	-6.56			Cell-P1	275.15	1492.69	1.82	-8.07
																									Cell-P2	1068.68	-1504.12					Cell-P2	273.33	1500.76
																									S5-HF2-C2 lower stalk	Position X	Position Y	Vector	Vector	Angle (°)		S6-HF1-C4 lower stalk	Position X	Position Y	Vector	Vector	Angle (°)
																									BM-P1	1078.97	-1504.37	-7.05	2.03	78.3703		BM-P1	244.03	1498.19	-3.84	-3.1	59.372
																									BM-P2	1071.92	-1502.34					BM-P2	240.19	1495.09
																									Cell-P1	1075.25	-1505.37	0.68	8.77			Cell-P1	250.13	1492.05	5.79	-2.16
																									Cell-P2	1074.57	-1514.14					Cell-P2	244.34	1494.21
																									S5-HF2-C3 lower stalk	Position X	Position Y	Vector	Vector	Angle (°)		S6-HF1-C5 lower stalk	Position X	Position Y	Vector	Vector	Angle (°)
																									BM-P1	1089.12	-1505.93	-4.75	1.13	81.4035		BM-P1	229.04	1453.56	-3.44	19.65	6.92826
																									BM-P2	1084.37	-1504.8					BM-P2	225.6	1473.21
																									Cell-P1	1086.44	-1507.4	2.93	7.26			Cell-P1	229.18	1459.86	0.56	-10.68
																									Cell-P2	1083.51	-1514.66					Cell-P2	228.62	1470.54
																									S5-HF2-C4 upper stalk	Position X	Position Y	Vector	Vector	Angle (°)		S6-HF1-C6 tip	Position X	Position Y	Vector	Vector	Angle (°)
																									BM-P1	1051.12	-1536.57	6.64	-4.68	4.42149		BM-P1	235.97	1449.99	-3.94	-1.35	75.2822
																									BM-P2	1057.76	-1541.25					BM-P2	232.03	1448.64
																									Cell-P1	1058.76	-1537.06	3.82	-3.16			Cell-P1	233.14	1454.4	0.76	-10.36
																									Cell-P2	1054.94	-1533.9					Cell-P2	232.38	1464.76
																									S5-HF2-C5 upper stalk	Position X	Position Y	Vector	Vector	Angle (°)		S6-HF1-C7 tip	Position X	Position Y	Vector	Vector	Angle (°)
																									BM-P1	1061.77	-1545.3	-7.29	5.5	10.8486		BM-P1	268.613	1467.37	-5.08902	2.87	66.7157
																									BM-P2	1054.48	-1539.8					BM-P2	263.524	1470.24
																									Cell-P1	1058.49	-1537.15	-2.83	3.13			Cell-P1	267.595	1471.69	-5.77701	-4.40002
																									Cell-P2	1061.32	-1540.28					Cell-P2	273.372	1476.09
																									S5-HF2-C6 upper stalk	Position X	Position Y	Vector	Vector	Angle (°)		S6-HF1-C8 lower stalk	Position X	Position Y	Vector	Vector	Angle (°)
																									BM-P1	1048.58	-1532.59	4.33	-5.01	55.9277		BM-P1	294.044	1441.53	-9.06799	-9.75	8.74113
																									BM-P2	1052.91	-1537.6					BM-P2	284.976	1431.78
																									Cell-P1	1061.43	-1532.55	7.42	0.88			Cell-P1	290.84	1443.09	5.25	7.73
																									Cell-P2	1054.01	-1533.43					Cell-P2	285.59	1435.36
																									S6-HF1-C1 lower stalk	Position X	Position Y	Vector	Vector	Angle (°)		S7-HF1-C1 tip	Position X	Position Y	Vector	Vector	Angle (°)
																									BM-P1	-593.486	-2232.12	3.564	6.95	0.428		BM-P1	1874	3792	5	-4	7.69605
																									BM-P2	-589.922	-2225.17					BM-P2	1879	3788
																									Cell-P1	-589.409	-2232.28	-2.663	-5.29			Cell-P1	1878	3794	-5	3
																									Cell-P2	-586.746	-2226.99					Cell-P2	1883	3791
																									S6-HF1-C2 lower stalk	Position X	Position Y	Vector	Vector	Angle (°)		S7-HF1-C2 tip	Position X	Position Y	Vector	Vector	Angle (°)
																									BM-P1	-591.898	-2247.54	-2.121	7.38	74.268		BM-P1	1871	3799	3	-6	72.8973
																									BM-P2	-594.019	-2240.16					BM-P2	1874	3793
																									Cell-P1	-589.683	-2243.01	-6.091	-3.77			Cell-P1	1876	3799	-12	-2
																									Cell-P2	-583.592	-2239.24					Cell-P2	1888	3801
																									S6-HF1-C3 tip	Position X	Position Y	Vector	Vector	Angle (°)		S7-HF1-C3 lower stalk	Position X	Position Y	Vector	Vector	Angle (°)
																									BM-P1	-554.448	-2250.7	3.977	2.75	70.762		BM-P1	1896	3819	5	0	66.8014
																									BM-P2	-550.471	-2247.95					BM-P2	1901	3819
																									Cell-P1	-552.044	-2244.09	2.594	-9.4			Cell-P1	1900	3815	-3	7
																									Cell-P2	-554.638	-2234.69					Cell-P2	1903	3808
																									S6-HF1-C4 lower stalk	Position X	Position Y	Vector	Vector	Angle (°)		S7-HF1-C4 upper	Position X	Position Y	Vector	Vector	Angle (°)
																									BM-P1	-545.358	-2232.8	-3.22	9.09	5.542		BM-P1	1909	3823	7	-2	74.0546
																									BM-P2	-548.578	-2223.71					BM-P2	1916	3821
																									Cell-P1	-548.619	-2232.51	3.289	-7.04			Cell-P1	1913	3819	0	7
																									Cell-P2	-551.908	-2225.47					Cell-P2	1913	3812
																									S6-HF1-C5 tip	Position X	Position Y	Vector	Vector	Angle (°)		S7-HF1-C5 lower stalk	Position X	Position Y	Vector	Vector	Angle (°)
																									BM-P1	-574	-2239	-3	-1	62.103		BM-P1	1907	3774	6	3	66.8014
																									BM-P2	-577	-2240					BM-P2	1913	3777
																									Cell-P1	-576	-2236	-1	-6			Cell-P1	1909	3779	0	-8
																									Cell-P2	-575	-2230					Cell-P2	1909	3787
																									S6-HF2-C1 lower stalk	Position X	Position Y	Vector	Vector	Angle (°)		S7-HF1-C6 upper stalk	Position X	Position Y	Vector	Vector	Angle (°)
																									BM-P1	-314.937	-2106.62	2.818	-8.96	2.582		BM-P1	1918	3780	6	-1	66.8014
																									BM-P2	-312.119	-2115.58					BM-P2	1924	3779
																									Cell-P1	-317.188	-2106.73	-2.92	8			Cell-P1	1921	3783	-2	-6
																									Cell-P2	-314.268	-2114.73					Cell-P2	1923	3789
																									S6-HF2-C2 upper stalk	Position X	Position Y	Vector	Vector	Angle (°)		S8-HF1-C1 tip	Position X	Position Y	Vector	Vector	Angle (°)
																									BM-P1	-317.863	-2086.62	3.66	-4.54	66.087		BM-P1	-4798	561	5	5	56.3099
																									BM-P2	-314.203	-2091.16					BM-P2	-4793	566
																									Cell-P1	-317.602	-2089.78	5.953	1.59			Cell-P1	-4798	566	1	-5
																									Cell-P2	-323.555	-2091.37					Cell-P2	-4799	571
																									S6-HF2-C3 upper stalk	Position X	Position Y	Vector	Vector	Angle (°)		S8-HF1-C2 tip	Position X	Position Y	Vector	Vector	Angle (°)
																									BM-P1	-354.102	-2091.38	-2.605	8.79	28.679		BM-P1	-4799	562	3	7	68.1986
																									BM-P2	-356.707	-2082.59					BM-P2	-4796	569
																									Cell-P1	-351.941	-2086.28	-1.455	-6.74			Cell-P1	-4800	567	5	-5
																									Cell-P2	-350.486	-2079.54					Cell-P2	-4805	572
																									S6-HF3-C1 tip	Position X	Position Y	Vector	Vector	Angle (°)		S8-HF1-C3 lower stalk	Position X	Position Y	Vector	Vector	Angle (°)
																									BM-P1	-752.269	-1939.6	2.895	-3.43	67.1663		BM-P1	-4831	564	-3	4	64.44
																									BM-P2	-749.374	-1943.03					BM-P2	-4834	568
																									Cell-P1	-748.008	-1939.59	-7.186	-0.59			Cell-P1	-4830	568	-10	-2
																									Cell-P2	-740.822	-1939					Cell-P2	-4820	570
																									S6-HF3-C2 tip	Position X	Position Y	Vector	Vector	Angle (°)		S8-HF1-C4 tip	Position X	Position Y	Vector	Vector	Angle (°)
																									BM-P1	-749.421	-1946.43	-2.964	-4.94	12.522		BM-P1	-4802	549	4	2	81.0274
																									BM-P2	-752.385	-1951.37					BM-P2	-4798	551
																									Cell-P1	-744.133	-1947.28	5.937	6.27			Cell-P1	-4802	553	5	-7
																									Cell-P2	-750.07	-1953.55					Cell-P2	-4807	560
																									S6-HF3-C3 lower stalk	Position X	Position Y	Vector	Vector	Angle (°)		S8-HF1-C5 upper stalk	Position X	Position Y	Vector	Vector	Angle (°)
																									BM-P1	-750.445	-1917.85	-6.632	-6.15	54.5775		BM-P1	-4796	597	10	-7	19.0466
																									BM-P2	-757.077	-1924					BM-P2	-4786	590
																									Cell-P1	-750.926	-1922.22	-9.53	1.98			Cell-P1	-4791	588	7	-2
																									Cell-P2	-741.396	-1924.2					Cell-P2	-4798	590
																									S7-HF1-C1 lower stalk	Position X	Position Y	Vector	Vector	Angle (°)
																									BM-P1	-3364	1268	8	-7	3.81407
																									BM-P2	-3356	1261
																									Cell-P1	-3357	1267	-3	3
																									Cell-P2	-3354	1264
																									S7-HF1-C3 upper stalk	Position X	Position Y	Vector	Vector	Angle (°)
																									BM-P1	-3330	1252	8	-4	8.1301
																									BM-P2	-3322	1248
																									Cell-P1	-3328	1255	-6	2
																									Cell-P2	-3322	1253
																									S7-HF1-C4 upper stalk	Position X	Position Y	Vector	Vector	Angle (°)
																									BM-P1	-3335	1252	11	-4	5.94686
																									BM-P2	-3324	1248
																									Cell-P1	-3330	1255	-8	2
																									Cell-P2	-3322	1253
																									S7-HF1-C5 tip	Position X	Position Y	Vector	Vector	Angle (°)
																									BM-P1	-3359	1282	-3	-5	82.9987
																									BM-P2	-3362	1277
																									Cell-P1	-3358	1277	-9	4
																									Cell-P2	-3349	1273
																									S7-HF1-C6 tip	Position X	Position Y	Vector	Vector	Angle (°)
																									BM-P1	-3329	1288	-5	-3	15.0184
																									BM-P2	-3334	1285
																									Cell-P1	-3330	1282	-7	-2
																									Cell-P2	-3323	1284
																									S7-HF1-C7 upper stalk	Position X	Position Y	Vector	Vector	Angle (°)
																									BM-P1	-3300	1270	10	-1	5.71059
																									BM-P2	-3290	1269
																									Cell-P1	-3293	1266	7	0
																									Cell-P2	-3300	1266
																									S7-HF1-C8 upper stalk	Position X	Position Y	Vector	Vector	Angle (°)
																									BM-P1	-3300	1272	6	-6	6.34019
																									BM-P2	-3294	1266
																									Cell-P1	-3298	1261	5	-4
																									Cell-P2	-3303	1265
																									S7-HF2-C1 lower stalk	Position X	Position Y	Vector	Vector	Angle (°)
																									BM-P1	-3421	669	6	-6	71.5651
																									BM-P2	-3415	663
																									Cell-P1	-3415	668	-8	-4
																									Cell-P2	-3407	672
																									S7-HF2-C2 lower stalk	Position X	Position Y	Vector	Vector	Angle (°)
																									BM-P1	-3392	670	6	0	26.5651
																									BM-P2	-3386	670
																									Cell-P1	-3388	673	6	-3
																									Cell-P2	-3394	676
																									S7-HF2-C3 lower stalk	Position X	Position Y	Vector	Vector	Angle (°)
																									BM-P1	-3393	664	7	3	58.6713
																									BM-P2	-3386	667
																									Cell-P1	-3390	668	-1	-7
																									Cell-P2	-3389	675
																									S7-HF2-C4 tip	Position X	Position Y	Vector	Vector	Angle (°)
																									BM-P1	-3420	686	-1	-4	88.4926
																									BM-P2	-3421	682
																									Cell-P1	-3417	684	-9	2
																									Cell-P2	-3408	682
																									S7-HF2-C5 tip	Position X	Position Y	Vector	Vector	Angle (°)
																									BM-P1	-3421	667	7	-4	61.7503
																									BM-P2	-3414	663
																									Cell-P1	-3415	668	-8	-5
																									Cell-P2	-3407	673

## Sheet: Fig.S6
Fig. S6B
Control					MMPi
S1-HF1	Particle number	µm2	Particle number/µm2		S1-HF1	Particle number	µm2	Particle number/µm2
Basal	51	1752.77	0.0290968		Basal	32	2103.48	0.0152129
DP	45	687.975	0.0654094		DP	45	1267.7	0.0354975
Mesenchyme	45	1934.21	0.0232654		Mesenchyme	27	1377.95	0.0195943
Suprabasal	25	545.033	0.0458688		Suprabasal	25	1687.8	0.0148122
S1-HF2	Particle number	µm2	Particle number/µm2		S2-HF1	Particle number	µm2	Particle number/µm2
Basal	35	1469.28	0.0238213		Basal	30	1347.96	0.0222559
DP	37	639.886	0.0578228		DP	43	1102.13	0.0390155
Mesenchyme	53	1103.15	0.0480441		Mesenchyme	26	1146.82	0.0226713
Suprabasal	20	1234.16	0.0162053		Suprabasal	38	1062.92	0.0357506
S1-HF3	Particle number	µm2	Particle number/µm2		S3-HF1	Particle number	µm2	Particle number/µm2
Basal	56	1688.89	0.0331578		Basal	31	1169.25	0.0265127
DP	57	1085.4	0.052515		DP	28	762.546	0.0367191
Mesenchyme	40	1370.12	0.0291946		Mesenchyme	18	877.957	0.0205021
Suprabasal	16	1013.05	0.0157938		Suprabasal	13	806.622	0.0161166
S2-HF1	Particle number	µm2	Particle number/µm2		S4-HF1	Particle number	µm2	Particle number/µm2
Basal	52	2321.41	0.0224002		Basal	60	2650.23	0.0226396
DP	34	1487.89	0.0228511		DP	40	1177.13	0.0339809
Mesenchyme	20	1342.74	0.0148949		Mesenchyme	45	1859.53	0.0241996
Suprabasal	23	1691.75	0.0135954		Suprabasal	6	1642.95	0.00365196
S3-HF1	Particle number	µm2	Particle number/µm2		S5-HF1	Particle number	µm2	Particle number/µm2
Basal	53	1660.63	0.0319157		Basal	57	2487.86	0.0229112
DP	20	722.105	0.0276968		DP	34	1027.67	0.0330846
Mesenchyme	34	1320.18	0.0257541		Mesenchyme	60	1972.68	0.0304155
Suprabasal	29	1174.36	0.0246943		Suprabasal	5	1445.02	0.00346017
S3-HF2	Particle number	µm2	Particle number/µm2		S6-HF1	Particle number	µm2	Particle number/µm2
Basal	69	1929.75	0.0357559		Basal	28	1274.37	0.0219717
DP	32	815.585	0.0392356		DP	25	662.16	0.0377552
Mesenchyme	51	1342.03	0.0380021		Mesenchyme	12	990.235	0.0121183
Suprabasal	60	2283.99	0.0262698		Suprabasal	15	616.785	0.0243197
S4-HF1	Particle number	µm2	Particle number/µm2		S6-HF2	Particle number	µm2	Particle number/µm2
Basal	25	929.478	0.0268968		Basal	42	1915.03	0.0219318
DP	27	622.325	0.0433857		DP	53	953.677	0.0555744
Mesenchyme	12	797.541	0.0150462		Mesenchyme	23	1269.85	0.0181124
Suprabasal	13	610.429	0.0212965		Suprabasal	16	925.923	0.0172801
S5-HF1	Particle number	µm2	Particle number/µm2
Basal	20	1653.42	0.0120961
DP	35	1346.72	0.025989
Mesenchyme	24	1481.58	0.0161989
Suprabasal	13	1071.78	0.0121294
S5-HF2	Particle number	µm2	Particle number/µm2
Basal	19	976.148	0.0194643
DP	30	550.802	0.054466
Mesenchyme	18	748.084	0.0240615
Suprabasal	29	791.714	0.0366294
